# Supplementary material for: TCRBinder: Unified pre-trained language model with paired-chain synergy for predicting T-cell receptor binding specificity
Source: PLoS Comput Biol. 2026 Jun 22;22(6):e1014396. doi: 10.1371/journal.pcbi.1014396 (PMC13298993; doi:10.1371/journal.pcbi.1014396)
Supplement: S1 Table — (XLSX) [file pcbi.1014396.s007.xlsx]

## Sheet: Sheet1
Table S1. The performance comparison between TCRBinder and other baseline models on the TCR-Antigen-HLA benchmark test dataset
Model	AUC-ROC	AUC0.1	AUPR	Accuracy	Recall	Precision	F1-Score
TCRBinder	0.911	0.694	0.791	0.899	0.727	0.729	0.728
STAPLER	0.852	0.561	0.765	0.871	0.579	0.681	0.626
NetTCR v2.2	0.898	0.673	0.781	0.887	0.719	0.689	0.704
MixTCRpred	0.865	0.582	0.693	0.866	0.609	0.651	0.629
EPACT	0.906	0.686	0.785	0.896	0.711	0.723	0.717
