# Supplementary material for: TCRBinder: Unified pre-trained language model with paired-chain synergy for predicting T-cell receptor binding specificity
Source: PLoS Comput Biol. 2026 Jun 22;22(6):e1014396. doi: 10.1371/journal.pcbi.1014396 (PMC13298993; doi:10.1371/journal.pcbi.1014396)
Supplement: S4 Table — (XLSX) [file pcbi.1014396.s010.xlsx]

## Sheet: Sheet1
Table S4. The performance comparison between TCRBinder and other baseline models on the SARS-CoV-2 dataset
Model	AUC-ROC	AUC0.1	AUPR	Accuracy	Recall	Precision	F1-Score
TCRBinder	0.696	0.646	0.302	0.903	0.35	0.355	0.352
STAPLER	0.602	0.561	0.211	0.862	0.276	0.284	0.279
NetTCR v2.2	0.678	0.623	0.276	0.892	0.331	0.339	0.334
MixTCRpred	0.647	0.594	0.242	0.884	0.303	0.312	0.307
EPACT	0.687	0.632	0.284	0.897	0.342	0.348	0.344
