# Supplementary material for: TCRBinder: Unified pre-trained language model with paired-chain synergy for predicting T-cell receptor binding specificity
Source: PLoS Comput Biol. 2026 Jun 22;22(6):e1014396. doi: 10.1371/journal.pcbi.1014396 (PMC13298993; doi:10.1371/journal.pcbi.1014396)
Supplement: S5 Table — (XLSX) [file pcbi.1014396.s011.xlsx]

## Sheet: Sheet1
Table S5. The performance comparison between TCRBinder and its ablation variants on the benchmark test dataset
Model	AUC-ROC	AUPR	Accuracy	Recall	Precision	F1-Score
TCRBinder	0.911(0.009)	0.791(0.017)	0.899(0.006)	0.727(0.022)	0.729(0.019)	0.728(0.017)
TCR-AbLang2	0.901(0.010)	0.775(0.019)	0.892(0.008)	0.709(0.024)	0.721(0.021)	0.715(0.019)
TCR-ESM2	0.892(0.012)	0.759(0.022)	0.881(0.010)	0.696(0.026)	0.704(0.023)	0.700(0.022)
Without Pre-training	0.795(0.039)	0.638(0.042)	0.825(0.037)	0.621(0.043)	0.643(0.045)	0.632(0.042)
Without HLA	0.886(0.015)	0.745(0.025)	0.872(0.012)	0.685(0.030)	0.695(0.025)	0.691(0.025)
Without MFCNN	0.898(0.011)	0.768(0.020)	0.885(0.009)	0.705(0.025)	0.712(0.022)	0.708(0.020)
Without α chain (CDR3 only)	0.862(0.018)	0.695(0.028)	0.838(0.015)	0.625(0.035)	0.645(0.030)	0.635(0.028)
Without α chain (all CDRs)	0.871(0.015)	0.713(0.025)	0.854(0.012)	0.641(0.030)	0.658(0.028)	0.649(0.026)
