# Supplementary material for: TCRBinder: Unified pre-trained language model with paired-chain synergy for predicting T-cell receptor binding specificity
Source: PLoS Comput Biol. 2026 Jun 22;22(6):e1014396. doi: 10.1371/journal.pcbi.1014396 (PMC13298993; doi:10.1371/journal.pcbi.1014396)
Supplement: S6 Table — (XLSX) [file pcbi.1014396.s012.xlsx]

## Sheet: Sheet1
Table S6. Statistical information of the datasets used for model training and evaluation
Data source	Dataset	Samples
Pre-training	OTS	6977225
TCRBinder fine-tuning	PHT binding	12827
TCRBinder generalization evaluation	Unseen PHT binding	1884
	VDJdb PHT binding	377
SARS-CoV-2 specific TCR clonotypes	SARS-CoV-2 PHT binding	5072
TCRBinder fine-tuning	TP binding	27316
