# Supplementary material for: TCRBinder: Unified pre-trained language model with paired-chain synergy for predicting T-cell receptor binding specificity
Source: PLoS Comput Biol. 2026 Jun 22;22(6):e1014396. doi: 10.1371/journal.pcbi.1014396 (PMC13298993; doi:10.1371/journal.pcbi.1014396)
Supplement: S7 Table — (XLSX) [file pcbi.1014396.s013.xlsx]

## Sheet: Sheet1
Table S7. Detailed information of Hyper-parameters for PHT Binding Prediction
Parameters	Values
Embedding Size	256
Roformer Learning Rate	2e-05
CNN Learning Rate	0.0001
CNN Channels	120
Weight Decay	0.0001
