# Supplementary material for: TCRBinder: Unified pre-trained language model with paired-chain synergy for predicting T-cell receptor binding specificity
Source: PLoS Comput Biol. 2026 Jun 22;22(6):e1014396. doi: 10.1371/journal.pcbi.1014396 (PMC13298993; doi:10.1371/journal.pcbi.1014396)
Supplement: S8 Table — (XLSX) [file pcbi.1014396.s014.xlsx]

## Sheet: Sheet1
Table S8. Detailed information of Hyper-parameters for Pre-training
Parameters	Values
Embedding Size	640
Activation Function	GeLU
Hidden Dropout	0.1
Hidden Size	640
Intermediate Size	2560
Attention Heads	12
Hidden Layers	12
Learning Rate	5e-05
Epoch	20
Batch Size	16
